# Supplementary material for: Liraglutide-induced structural modulation of the gut microbiota in patients with type 2 diabetes mellitus
Source: PeerJ. 2021 Apr 1;9:e11128. doi: 10.7717/peerj.11128 (PMC8019531; doi:10.7717/peerj.11128)
Supplement: Table S5 [file peerj-09-11128-s008.xlsx]

## Sheet: B_lefse_test
classification	log10	group	LDA	P value
Bacteria.Proteobacteria.Gammaproteobacteria.Pseudomonadales.Moraxellaceae.Acinetobacter	4.02136	L0	3.73668	0.0158586
Bacteria.Firmicutes.Clostridia.Clostridiales.Ruminococcaceae.Oscillospira	4.25656	L0	3.60568	0.0130404
Bacteria.Proteobacteria.Deltaproteobacteria.Desulfovibrionales	3.64647	L0	3.14681	0.00181326
Bacteria.Bacteroidetes.Bacteroidia.Bacteroidales.S24_7	3.63606	L0	3.13501	0.00816392
Bacteria.Fusobacteria.Fusobacteriia.Fusobacteriales.Fusobacteriaceae	3.98476	L0	3.55355	0.0186551
Bacteria.Bacteroidetes.Bacteroidia.Bacteroidales.Rikenellaceae	4.02478	L0	3.43581	0.0303488
Bacteria.Proteobacteria.Gammaproteobacteria.Pseudomonadales.Pseudomonadaceae	4.50131	L0	4.24468	0.0042848
Bacteria.Proteobacteria.Gammaproteobacteria.Pseudomonadales	4.64447	L0	4.29118	3.30546e-05
Bacteria.Proteobacteria.Deltaproteobacteria.Desulfovibrionales.Desulfovibrionaceae	3.64489	L0	3.14622	0.00175489
Bacteria.Firmicutes.Clostridia.Clostridiales.Veillonellaceae.Acidaminococcus	3.69308	L0	3.40379	0.0205669
Bacteria.Fusobacteria.Fusobacteriia.Fusobacteriales	3.98494	L0	3.55538	0.0181504
Bacteria.Proteobacteria.Gammaproteobacteria.Aeromonadales.Succinivibrionaceae.Succinatimonas	1.82977	L0	3.09045	0.0415246
Bacteria.Proteobacteria.Deltaproteobacteria	3.6538	L0	3.15446	0.00187341
Bacteria.Bacteroidetes.Bacteroidia.Bacteroidales.S24_7.S24_7	3.63606	L0	3.13341	0.00816392
Bacteria.Fusobacteria.Fusobacteriia	3.98494	L0	3.55615	0.0181504
Bacteria.Proteobacteria.Gammaproteobacteria.Pseudomonadales.Moraxellaceae	4.0929	L0	3.78989	0.00717137
Bacteria.Firmicutes.Clostridia.Clostridiales.Veillonellaceae.Megamonas	4.48446	L0	4.17337	0.000544215
Bacteria.Bacteroidetes.Bacteroidia.Bacteroidales.Rikenellaceae.Alistipes	4.00916	L0	3.42832	0.0350517
Bacteria.Fusobacteria	3.98494	L0	3.55518	0.0181504
Bacteria.Fusobacteria.Fusobacteriia.Fusobacteriales.Fusobacteriaceae.Fusobacterium	3.98476	L0	3.55534	0.0186551
Bacteria.Firmicutes.Clostridia.Clostridiales.Veillonellaceae.Megasphaera	4.19343	L0	3.72441	0.00016215
Bacteria.Firmicutes.Bacilli.Lactobacillales.Streptococcaceae	4.00827	L4	3.54675	0.0367903
Bacteria.Firmicutes.Bacilli	4.49011	L4	4.10497	0.0249586
Bacteria.Verrucomicrobia	3.81223	L4	3.36997	0.00241338
Bacteria.Actinobacteria.Coriobacteriia	3.98949	L4	3.38968	0.0004604
Bacteria.Actinobacteria.Coriobacteriia.Coriobacteriales.Coriobacteriaceae	3.98949	L4	3.38968	0.0004604
Bacteria.Actinobacteria.Coriobacteriia.Coriobacteriales.Coriobacteriaceae.Collinsella	3.89588	L4	3.2779	0.0112773
Bacteria.Verrucomicrobia.Verrucomicrobiae.Verrucomicrobiales.Verrucomicrobiaceae.Akkermansia	3.8117	L4	3.37591	0.0027564
Bacteria.Verrucomicrobia.Verrucomicrobiae.Verrucomicrobiales.Verrucomicrobiaceae	3.81184	L4	3.38502	0.00313795
Bacteria.Actinobacteria.Coriobacteriia.Coriobacteriales	3.98949	L4	3.38968	0.0004604
Bacteria.Firmicutes.Bacilli.Lactobacillales	4.4643	L4	4.08671	0.0289396
Bacteria.Verrucomicrobia.Verrucomicrobiae	3.81184	L4	3.37783	0.00313795
Bacteria.Firmicutes.Clostridia.Clostridiales.Clostridiaceae.Clostridium	3.47277	L4	3.03207	0.00246367
Bacteria.Firmicutes.Clostridia.Clostridiales.Clostridiaceae	3.69742	L4	3.29499	0.000331595
Bacteria.Verrucomicrobia.Verrucomicrobiae.Verrucomicrobiales	3.81184	L4	3.39157	0.00313795
Bacteria.Actinobacteria	4.71313	L4	4.20622	0.00481144
